# Supplementary material for: Anatomy of four human Argonaute proteins
Source: Nucleic Acids Res. 2022 Jun 23;50(12):6618–38. doi: 10.1093/nar/gkac519 (PMC9262622; doi:10.1093/nar/gkac519)
Supplement: gkac519_Supplemental_Files [file gkac519_supplemental_files.zip]

Archive with 2 entries (2 files):
- guide-contacting-area.mpg
- Supplementary-Movie-1_legend.docx
